# Supplementary material for: Interleukin-13 Treatment of Living Lung Tissue Model Alters the Metabolome and Proteome—A Nano-DESI MS Metabolomics and Shotgun Proteomics Study
Source: Int J Mol Sci. 2024 May 5;25(9):5034. doi: 10.3390/ijms25095034 (PMC11084154; doi:10.3390/ijms25095034)
Supplement: Supplementary file 1 [file ijms-25-05034-s001.zip]

Archive with 1 entries (1 files):
- ijms-2928257-supplementary.pdf
